# Supplementary material for: Brain Atrophy and White Matter Damage Linked to Peripheral Bioenergetic Deficits in the Neurodegenerative Disease FXTAS
Source: Int J Mol Sci. 2021 Aug 25;22(17):9171. doi: 10.3390/ijms22179171 (PMC8431233; doi:10.3390/ijms22179171)
Supplement: Supplementary file 1 [file ijms-22-09171-s001.zip]

Archive with 1 entries (1 files):
- ijms-1305700-supplementary.pdf
